# Supplementary material for: Occurrence of Fungicides in Vineyard and the Surrounding Environment
Source: Molecules. 2021 Oct 12;26(20):6152. doi: 10.3390/molecules26206152 (PMC8537801; doi:10.3390/molecules26206152)
Supplement: Supplementary file 1 [file molecules-26-06152-s001.zip]

Archive with 1 entries (1 files):
- molecules-1394936-supplementary.pdf
